# Supplementary material for: Saikosaponin D Attenuates Pancreatic Injury Through Suppressing the Apoptosis of Acinar Cell via Modulation of the MAPK Signaling Pathway
Source: Front Pharmacol. 2021 Oct 21;12:735079. doi: 10.3389/fphar.2021.735079 (PMC8566544; doi:10.3389/fphar.2021.735079)
Supplement: Supplementary file 1 [file DataSheet1.ZIP]

Archive with 12 entries (11 files):
- Flow cytometry data/
- Flow cytometry data/Fig 4B apoptosis.docx
- Flow cytometry data/Fig 4B-Cerulein+SSd(2.5a╠M).fcs
- Flow cytometry data/Fig 4B-Cerulein+SSd(5a╠M).fcs
- Flow cytometry data/Fig 4B-Cerulein.fcs
- Flow cytometry data/Fig 4B-Control.fcs
- Flow cytometry data/Fig 5A apoptosis.docx
- Flow cytometry data/Fig 5A-Control.fcs
- Flow cytometry data/Fig 5A-PSC CM+Cerulein+SSd(5a╠M).fcs
- Flow cytometry data/Fig 5A-PSC CM+Cerulein.fcs
- Flow cytometry data/Fig 5A-PSC CM+SSd(5a╠M).fcs
- Flow cytometry data/Fig 5A-PSC CM.fcs
